# Supplementary material for: The Constitutive Activity of Spinal 5-HT6 Receptors Contributes to Diabetic Neuropathic Pain in Rats
Source: Biomolecules. 2023 Feb 15;13(2):364. doi: 10.3390/biom13020364 (PMC9953062; doi:10.3390/biom13020364)
Supplement: Supplementary file 1 [file biomolecules-13-00364-s001.zip]

Archive with 1 entries (1 files):
- biomolecules-2161400-supplementary.pdf
